# Supplementary material for: Musk (Moschus moschiferus) Attenuates Changes in Main Olfactory Bulb of Depressed Mice: Behavioral, Biochemical, and Histopathological Evidence
Source: Front Behav Neurosci. 2021 Aug 27;15:704180. doi: 10.3389/fnbeh.2021.704180 (PMC8430345; doi:10.3389/fnbeh.2021.704180)
Supplement: Supplementary file 2 [file Data_Sheet_1.xlsx]

## Sheet: Sheet1
SN	Group	stress	treatment	GFAPgene	caspasegene	ki67gene	GFAPimmuno	DCXimmuno	KI67immuno	CASPASimmuno	mitralthickness	wtbefore	wtafter	EPM2wtime	EPM2wnumber	EPM4wtime	EPM4wnumber	FST2w	FST4w	OFT2wdistance	OFT2wnumber	OFT4wdistance	Scorticosterone	IL6	TNF	MDA	SOD	CAT	GPX	ODFT4wnumber	wtchange	wtchange1	percentwt	VAR00001
1	1	1	1	1.1	1.1	1.1	3.92	15	8	3	38.41	30	35.59	31.66	22	30.56	18	229.07	305.16	3890	320	3870	21.3	29.3	24.1	1.24	22.16	0.44	52.14	32.7	5.59	0.19	18.63	1
2	1	1	1	1.22	1.2	1.22	2.413	17	6	6	35.57	36.59	35.59	31	22	35	17	229	315	3891	321	3870	25	26.4	36.7	1.36	19.78	0.42	61.53	32.6	-1	-0.03	-2.73	1
3	1	1	1	0.99	0.96	0.99	1.546	19	7	4	36.98	32	38.3	25.55	16.2	18.36	13	210	317.36	3427	344	3328	15.8	23.98	38	1.43	18.34	0.54	49.34	34	6.3	0.2	19.69	1
4	1	1	1	0.95	1.1	0.95	2.54	12	9	2	34.56	31	38.3	25	16	23.12	14	210	313	3428	344	3328	19.8	19.45	21	1.39	16.34	0.49	59.34	32.1	7.3	0.24	23.55	1
5	1	1	1	1.3	0.87	1.3	3.89	11	6	5	30.13	30	37.96	34	24.5	33.5	20	215	310	3712	329	3709	22	28	35	1.29	20.45	0.32	64.34	31.7	7.96	0.27	26.53	1
6	1	1	1	1.5	1.11	1.2	2.45	10	9	3	33.78	30	37.96	34.8	23	27.4	21	215.04	300	3710	327	3709	18	24.34	20	1.49	18.87	0.21	66.23	31.8	7.96	0.27	26.53	1
7	1	1	1	0.98	0.76	0.87	2.15	19	7	2	39.77	39.3	38.36	30.54	13	26.6	16	232	300.16	3800	322	3809	26	21.23	34	1.13	17.45	0.46	71.34	32	-0.94	-0.02	-2.39	1
8	1	1	1	0.78	0.83	0.78	3.87	23	10	3	31.07	30.1	38	30.54	13.2	32.6	15.1	231	315	3801	322	3807	16	25.45	22	1.19	16.98	0.48	55.76	32.1	7.9	0.26	26.25	1
9	1	1	1	1.1	1.09	1.1	2.94	25	12	1	37.88	32	41.95	22.35	18	28.44	20	222	305	3361	340	3366	30	31.34	40	1.52	24.34	0.39	59.34	34.9	9.95	0.31	31.09	1
10	1	1	1	0.93	0.98	0.93	4.96	16	10	4	38.58	30	41	22	18.1	22.44	19.1	221	300	3362	341	3367	24	30.23	25	1.49	14.34	0.37	46.65	29	11	0.37	36.67	1
11	2	1	1	1.1	1.1	1.1	3.72	20	9	3.5	36.41	30	35.59	31.66	22	40.45	20	229.07	315.16	3890	320	3870	21	30.67	26.67	1.29	38.5	0.74	72.14	31.8	7.96	0.27	26.53	2
12	2	1	1	1	1.2	1.32	2.613	17	8	4	35.57	36.59	35.59	31	22	35	18.1	245	315	3891	321	3870	23.78	25	27.87	1.49	23.67	0.42	61.53	32	-0.94	-0.02	-2.39	2
13	2	1	1	0.99	1.08	1.09	1.546	18	7	3.2	40.98	32	38.3	25.55	16.2	18.36	15	210	317.36	3427	344	3328	13.34	24.78	21.34	1.13	39	0.64	59.34	32.1	7.9	0.26	26.25	2
14	2	1	1	1.35	1.1	0.93	2.24	14	10	3	34.56	31	38.3	25	16	25.12	14	210	333	3428	344	3328	20.12	19.45	21	1.19	16.34	0.49	72.56	34.9	9.95	0.31	31.09	2
15	2	1	1	1.3	0.87	1.3	3.89	11	5	2	32.13	30	37.96	34	24.5	32.56	23	215	280	3712	329	3709	14.78	27.56	35	2.78	22.78	0.72	87.45	29	11	0.37	36.67	2
16	2	1	1	1.45	1.21	1.4	2.65	12	9	4	35.78	30	37.96	34.8	23	27.4	21	215.04	289	3710	327	3709	18	24.34	29.67	1.49	19.8	0.81	66.23	32.7	5.59	0.19	18.63	2
17	2	1	1	0.98	0.86	0.85	4.15	20	6	2	39.77	39.3	38.36	30.54	13	24.6	17	232	310.16	3800	322	3809	20.56	22.67	34	0.95	27	0.46	71.34	32.6	-1	-0.03	-2.73	2
18	2	1	1	0.78	0.92	0.78	3.87	23	11	3	31.07	30.1	38	30.54	13.2	35.6	15.1	231	320	3801	322	3807	16	23.67	21.67	1.36	18.78	0.58	65.76	34	6.3	0.2	19.69	2
19	2	1	1	1.34	1.09	1.1	3.94	24	12	2	36.88	32	41.95	22.35	18	28.44	18	222	280	3361	340	3366	11.56	17.56	30.56	2.5	25.96	0.39	59.34	32.1	7.3	0.24	23.55	2
20	2	1	1	0.93	0.98	0.93	4.96	13	10	4	38.58	30	41	22	18.1	22.44	19.1	221	345	3362	341	3367	24	30.23	25	1.39	14.34	0.37	46.65	31.7	7.96	0.27	26.53	2
21	3	2	2	0.3	2.53	0.3	1.735	7	3	10	20.72	34.09	40.9	15.8	30	13.36	26	321	333.92	3291	360	4790	139.3	119.2	90.3	2.42	13	0.29	35.7	35.8	6.81	0.2	19.98	3
22	3	2	2	0.64	2.4	0.64	1.43	3	5	12	24.43	34.09	40	15	30.1	17	26.2	321.2	339	3290	361	4790	145	116.1	103.4	1.56	11.1	0.31	39.46	35.8	5.91	0.17	17.34	3
23	3	2	2	0.94	2.65	0.45	0.706	9	2	9	29.2	34.28	42.9	18.16	25.1	10.96	23	331.04	333.08	4619	359	4176	124.3	98.45	85	3.08	10.98	0.21	34.56	38.1	8.62	0.25	25.15	3
24	3	2	2	0.76	2.67	0.76	1.075	10	3	6	27.45	34.28	41	18	25	9.1	23.2	331	336	4619	358	4176	118	87.45	98	1.92	19.45	0.26	40.45	38.1	6.72	0.2	19.6	3
25	3	2	2	0.52	2.45	0.52	2.401	11	4	13	28.15	30	41.7	14	29	16.36	25	341.04	337.92	3491	359	4780	141	121.34	82	3.12	8.45	0.31	39.34	37.8	11.7	0.39	39	3
26	3	2	2	0.65	1.9	0.65	1.25	8	2	12	26.15	35	42	14.8	29.2	11.21	25.1	341	340	3490	359	4780	148	123.56	110	1.01	20.67	0.14	34.65	37.8	7	0.2	20	3
27	3	2	2	0.88	1.8	0.88	1.57	6	6	11	26.85	31	40.7	13.8	28	8.36	24	331.04	342	3391	356	4760	124.3	108.34	88	2.02	10.65	0.11	42.45	36.8	9.7	0.31	31.29	3
28	3	2	2	0.21	2.34	0.21	0.96	5	3	9	25.44	31	42.1	13.7	28.1	10.31	24.1	331.04	334	3393	356	4760	131	105.45	101	1.98	11.65	0.28	36.56	36.8	11.1	0.36	35.81	3
29	3	2	2	0.42	2.12	0.42	1.82	4	2	8	26.05	32	42.05	20.9	27	8.55	27	332.64	337	4760	368	4358	109.8	119.87	95	1.85	9.65	0.32	42.43	37	10.05	0.31	31.41	3
30	3	2	2	0.39	2.91	0.39	2.14	10	3	11	25.55	31	42.1	20	27.3	12	27	322	341.36	4760	368	4358	129	118.45	119	2.3	5.3	0.19	35.45	37	11.1	0.36	35.81	3
31	4	2	3	1.56	1.32	1.56	3.978	13	10	7	29.99	29.37	48.1	20.2	21	18.4	20	228.64	329	3565	290	2854	65	99.45	82.3	2.21	12.45	0.2	32.56	30.2	18.73	0.64	63.77	4
32	4	2	3	1.76	1.45	1.76	4.051	15	8	6	34.17	29	48	20	21.2	30	20.2	228	328.2	3563	291	2854	51.7	102.56	109.4	1.76	9.1	0.21	29.16	30.3	19	0.66	65.52	4
33	4	2	3	1.2	2.21	1.2	1.15	18	6	8	29.54	29.39	36.62	17.01	22	16.36	12	304	325	1740	217	1407	48	93.2	95	0.83	10.45	0.29	42.16	16.7	7.23	0.25	24.6	4
34	4	2	3	1.4	2.04	1.4	3.55	11	9	5	33.23	29.1	46	17	22.2	19	12.2	304.32	322	1741	218	1407	50.5	102.3	98.45	1.65	18	0.24	32.67	16.8	16.9	0.58	58.08	4
35	4	2	3	1.29	1.02	1.29	4.11	10	4	3	33.39	30.38	46.11	22.2	23	14.4	18	248.64	320	3665	299	2755	55.7	81.45	60.43	1.58	15.56	0.45	32.34	31.3	15.73	0.52	51.78	4
36	4	2	3	1.4	0.98	1.4	2.53	19	5	4	27.69	30.3	46	22	23.1	18	18.1	248	319	3664	300	2755	50	109.45	102.45	2.11	10.56	0.28	35.11	31.2	15.7	0.52	51.82	4
37	4	2	3	1.56	1.6	1.36	3.19	12	6	4	33.88	31.37	40.11	23.8	25	16.4	19	268.64	320.3	3445	303	2954	72.8	111.3	88.34	1.34	15.56	0.21	40.41	32.1	8.74	0.28	27.86	4
38	4	2	3	1.63	1.4	1.63	3.741	13	10	5	33.95	32	40.11	23	25.1	18	19.1	268	323	3441	302	2954	48	127.76	103.56	1.8	12.65	0.12	29.4	32.2	8.11	0.25	25.34	4
39	4	2	3	1.54	2.4	1.54	4.23	8	7	6	34.39	31	41.02	26.17	19.1	17	13.1	204.4	322	3363	341	3119	53.2	116	85	1.09	16.76	0.29	43	29.8	10.02	0.32	32.32	4
40	4	2	3	1.72	2.2	1.72	3.78	11	9	7	37.55	31	41	26	19	19.08	13	203	326	3362	340	3119	43	65.34	87.45	2.02	17.56	0.17	27.41	29.9	10	0.32	32.26	4
41	5	2	4	2.14	1.22	2.14	3.115	12	8	3	36.51	29.14	43.24	16.9	15	19	22	231.36	317.45	4291	367	3355	40.3	35.4	49.1	1.21	18.76	0.37	45.56	31	14.1	0.48	48.39	5
42	5	2	4	1.67	1.15	1.67	2.584	10	5	2	30.13	28	42	19.45	15.1	17.5	21	231	299.34	4290	366	3355	43.67	39.7	45.3	1.03	16.39	0.28	46.8	31.1	14	0.5	50	5
43	5	2	4	1.54	1.51	1.54	1.809	13	8	6	35.1	32.1	34.98	12.45	23	19.2	20	322.64	324.56	3806	337	4351	24.5	25.56	39	1.15	18.87	0.42	55.34	36.4	2.88	0.09	8.97	5
44	5	2	4	2.86	1.11	1.12	2.86	16	7	7	36.52	32.1	34	10	23.2	18	25	322	299.45	3804	338	4351	32.56	27.89	33	1.43	15.87	0.48	41	36.1	1.9	0.06	5.92	5
45	5	2	4	1.75	1.32	1.75	2.57	17	3	8	35.71	30	37.74	15.17	16	18.55	19	310.8	324.76	4046	343	3141	40.76	36.45	35	1.22	17.67	0.41	46.45	32.3	7.74	0.26	25.8	5
46	5	2	4	1.34	1.89	1.34	3.75	15	8	6	34.54	35.42	37.2	18.45	16.2	16	20	310	324.12	4045	343	3141	34.65	44.45	51	2.47	19.76	0.65	42.45	32.3	1.78	0.05	5.03	5
47	5	2	4	1.76	2.55	1.76	3.82	12	7	6	30.43	30	37.55	16.07	20	16.64	24	314.72	310.23	5033	357	3210	33.8	29.34	32	1.56	18.45	0.29	51.45	31.2	7.55	0.25	25.17	5
48	5	2	4	1.79	1.4	1.79	4.12	8	10	5	34.39	32	37.1	17.23	20.2	17.3	19	314	334.67	5032	356	3210	43.45	32.34	42	1.24	12.76	0.31	52.34	31.2	5.1	0.16	15.94	5
49	5	2	4	2.3	2.03	2.3	3.66	14	8	6	34.55	36.42	34.41	21.87	24	18	22	282.56	348.32	5048	370	3550	38.56	42.45	53	1.67	10.65	0.52	44.3	30.1	-2.01	-0.06	-5.52	5
50	5	2	4	1.67	2.11	1.67	4.25	9	7	3	33.85	32	34.41	20	24	18.43	22	282	280.78	5047	369	3550	45.67	40.34	48	1.7	20.34	0.52	56.23	30	2.41	0.08	7.53	5
#NULL!	#NULL!	#NULL!	#NULL!	#NULL!	#NULL!	#NULL!	#NULL!	#NULL!	#NULL!	#NULL!	#NULL!	#NULL!	#NULL!	#NULL!	#NULL!	#NULL!	#NULL!	#NULL!	#NULL!	#NULL!	#NULL!	#NULL!	#NULL!	#NULL!	#NULL!	#NULL!	#NULL!	#NULL!	#NULL!	#NULL!	#NULL!	#NULL!	#NULL!	#NULL!
#NULL!	#NULL!	#NULL!	#NULL!	#NULL!	#NULL!	#NULL!	#NULL!	#NULL!	#NULL!	#NULL!	#NULL!	#NULL!	#NULL!	#NULL!	#NULL!	#NULL!	#NULL!	#NULL!	#NULL!	#NULL!	#NULL!	#NULL!	#NULL!	#NULL!	#NULL!	#NULL!	#NULL!	#NULL!	#NULL!	#NULL!	#NULL!	#NULL!	#NULL!	#NULL!
#NULL!	#NULL!	#NULL!	#NULL!	#NULL!	#NULL!	#NULL!	#NULL!	#NULL!	#NULL!	#NULL!	#NULL!	#NULL!	#NULL!	#NULL!	#NULL!	#NULL!	#NULL!	#NULL!	#NULL!	#NULL!	#NULL!	#NULL!	#NULL!	#NULL!	#NULL!	#NULL!	#NULL!	#NULL!	#NULL!	#NULL!	#NULL!	#NULL!	#NULL!	#NULL!
#NULL!	#NULL!	#NULL!	#NULL!	#NULL!	#NULL!	#NULL!	#NULL!	#NULL!	#NULL!	#NULL!	#NULL!	#NULL!	#NULL!	#NULL!	#NULL!	#NULL!	#NULL!	#NULL!	#NULL!	#NULL!	#NULL!	#NULL!	#NULL!	#NULL!	#NULL!	#NULL!	#NULL!	#NULL!	#NULL!	#NULL!	#NULL!	#NULL!	#NULL!	#NULL!
#NULL!	#NULL!	#NULL!	#NULL!	#NULL!	#NULL!	#NULL!	#NULL!	#NULL!	#NULL!	#NULL!	#NULL!	#NULL!	#NULL!	#NULL!	#NULL!	#NULL!	#NULL!	#NULL!	#NULL!	#NULL!	#NULL!	#NULL!	#NULL!	#NULL!	#NULL!	#NULL!	#NULL!	#NULL!	#NULL!	#NULL!	#NULL!	#NULL!	#NULL!	#NULL!
#NULL!	#NULL!	#NULL!	#NULL!	#NULL!	#NULL!	#NULL!	#NULL!	#NULL!	#NULL!	#NULL!	#NULL!	#NULL!	#NULL!	#NULL!	#NULL!	#NULL!	#NULL!	#NULL!	#NULL!	#NULL!	#NULL!	#NULL!	#NULL!	#NULL!	#NULL!	#NULL!	#NULL!	#NULL!	#NULL!	#NULL!	#NULL!	#NULL!	#NULL!	#NULL!
#NULL!	#NULL!	#NULL!	#NULL!	#NULL!	#NULL!	#NULL!	#NULL!	#NULL!	#NULL!	#NULL!	#NULL!	#NULL!	#NULL!	#NULL!	#NULL!	#NULL!	#NULL!	#NULL!	#NULL!	#NULL!	#NULL!	#NULL!	#NULL!	#NULL!	#NULL!	#NULL!	#NULL!	#NULL!	#NULL!	#NULL!	#NULL!	#NULL!	#NULL!	#NULL!
#NULL!	#NULL!	#NULL!	#NULL!	#NULL!	#NULL!	#NULL!	#NULL!	#NULL!	#NULL!	#NULL!	#NULL!	#NULL!	#NULL!	#NULL!	#NULL!	#NULL!	#NULL!	#NULL!	#NULL!	#NULL!	#NULL!	#NULL!	#NULL!	#NULL!	#NULL!	#NULL!	#NULL!	#NULL!	#NULL!	#NULL!	#NULL!	#NULL!	#NULL!	#NULL!
#NULL!	#NULL!	#NULL!	#NULL!	#NULL!	#NULL!	#NULL!	#NULL!	#NULL!	#NULL!	#NULL!	#NULL!	#NULL!	#NULL!	#NULL!	#NULL!	#NULL!	#NULL!	#NULL!	#NULL!	#NULL!	#NULL!	#NULL!	#NULL!	#NULL!	#NULL!	#NULL!	#NULL!	#NULL!	#NULL!	#NULL!	#NULL!	#NULL!	#NULL!	#NULL!
#NULL!	#NULL!	#NULL!	#NULL!	#NULL!	#NULL!	#NULL!	#NULL!	#NULL!	#NULL!	#NULL!	#NULL!	#NULL!	#NULL!	#NULL!	#NULL!	#NULL!	#NULL!	#NULL!	#NULL!	#NULL!	#NULL!	#NULL!	#NULL!	#NULL!	#NULL!	#NULL!	#NULL!	#NULL!	#NULL!	#NULL!	#NULL!	#NULL!	#NULL!	#NULL!
